# Supplementary material for: New Oxaliplatin-Pyrophosphato Analogs with Improved In Vitro Cytotoxicity
Source: Molecules. 2021 Jun 4;26(11):3417. doi: 10.3390/molecules26113417 (PMC8200237; doi:10.3390/molecules26113417)
Supplement: Supplementary file 1 [file molecules-26-03417-s001.zip]

Archive with 1 entries (1 files):
- molecules-1224562-supplementary.pdf
